# Supplementary material for: ACE2-Independent Interaction of SARS-CoV-2 Spike Protein with Human Epithelial Cells Is Inhibited by Unfractionated Heparin
Source: Cells. 2021 Jun 7;10(6):1419. doi: 10.3390/cells10061419 (PMC8229176; doi:10.3390/cells10061419)
Supplement: Supplementary file 1 [file cells-10-01419-s001.zip]

Archive with 1 entries (1 files):
- cells-1242119-supplementary.pdf
